# Supplementary material for: Prevalence of Incidental Findings Suspicious for Transthyretin Cardiac Amyloidosis among Patients Undergoing Bone Scintigraphy: A Systematic Review and a Meta-Analysis
Source: J Clin Med. 2023 Sep 1;12(17):5698. doi: 10.3390/jcm12175698 (PMC10488435; doi:10.3390/jcm12175698)
Supplement: Supplementary file 1 [file jcm-12-05698-s001.zip]

Archive with 2 entries (2 files):
- Table S1. PRISMA checklist.pdf
- Table S2. List of screened records.pdf
